# Supplementary material for: Acute Glucose Shift Induces the Activation of the NLRP3 Inflammasome in THP-1 Cells
Source: Int J Mol Sci. 2021 Sep 15;22(18):9952. doi: 10.3390/ijms22189952 (PMC8465199; doi:10.3390/ijms22189952)
Supplement: Supplementary file 1 [file ijms-22-09952-s001.zip]

Archive with 1 entries (1 files):
- ijms-1387795-supplementary.pdf
